# Supplementary material for: Effects of Clostridium butyricum on Production Performance and Bone Development of Laying Hens
Source: Vet Sci. 2024 Apr 1;11(4):160. doi: 10.3390/vetsci11040160 (PMC11053732; doi:10.3390/vetsci11040160)
Supplement: Supplementary file 1 [file vetsci-11-00160-s001.zip]

Archive with 1 entries (1 files):
- vetsci-2881226-supplementary.pdf
